# Supplementary material for: The Formation of Sex Chromosomes in Silene latifolia and S. dioica Was Accompanied by Multiple Chromosomal Rearrangements
Source: Front Plant Sci. 2020 Feb 28;11:205. doi: 10.3389/fpls.2020.00205 (PMC7059608; doi:10.3389/fpls.2020.00205)
Supplement: TABLE S2 — Oligo probe sequence scaffolds ID. [file Table_2.XLS]

## Sheet: Sheet1
Sequence_ID	scaffold_length bp	oligo_count	oligo_per_kb	position in genetic map	scaffold_ID
LHUT01001011.1	24149	94	2.56904	4,26	scaffold12758.1,	Stratum I
LHUT01002300.1	18557	62	2.99306	4,26	scaffold17146.1,
LHUT01005340.1	12926	55	2.35018	4,26	scaffold3266.1,
LHUT01027047.1	4232	15	2.82133	4,26	scaffold7919.1,
LHUT01001618.1	26045	96	2.71302	13,36	scaffold15446.1,
LHUT01002993.1	16714	52	3.21423	13,36	scaffold21776.1,
LHUT01012758.1	7667	41	1.87	14,49	scaffold5994.1,
LHUT01003134.1	16443	83	1.98108	15,97	scaffold22431.1,
LHUT01004967.1	13391	54	2.47981	18,22	scaffold30846.1,
LHUT01025831.1	4409	18	2.44944	18,22	scaffold7903.1,
LHUT01000617.1	27775	71	3.91197	19,96	scaffold1180.1,
LHUT01007477.1	10736	51	2.1051	24,66	scaffold4338.1,
LHUT01015331.1	6800	31	2.19355	27,52	scaffold659.1,
LHUT01010089.1	8906	37	2.40703	29,94	scaffold513.1,
LHUT01013626.1	17115	44	3.88977	29,94	scaffold617.1,
LHUT01004721.1	13750	44	3.125	31,73	scaffold2967.1,
LHUT01000638.1	27495	95	2.89421	32,78	scaffold11838.1,
LHUT01000078.1	80653	349	2.31097	35,51	scaffold10089.1,
LHUT01000473.1	37520	167	2.24671	35,7	scaffold1112.1,
LHUT01000513.1	43671	193	2.26275	39,36	scaffold11310.1,
LHUT01006094.1	16880	65	2.59692	40,36	scaffold37.1,
LHUT01023956.1	4729	20	2.3645	42,63	scaffold775.1,
LHUT01008728.1	21219	45	4.71533	42,9	scaffold4954.1,
LHUT01050517.1	2541	9	2.82333	42,92	scaffold8731.1,
LHUT01000043.1	46030	126	3.65317	43,19	scaffold1003.1,
LHUT01002187.1	33238	113	2.94142	43,19	scaffold1692.1,
LHUT01003325.1	16075	65	2.47308	43,19	scaffold2343.1,
LHUT01003387.1	28872	109	2.64881	43,19	scaffold23962.1,
LHUT01003812.1	15085	51	2.95784	43,19	scaffold25755.1,
LHUT01007620.1	22402	90	2.48911	43,19	scaffold437.1,
LHUT01021775.1	5179	16	3.23687	43,19	scaffold7477.1,
LHUT01006538.1	11562	48	2.40875	43,79	scaffold3884.1,
LHUT01001619.1	33637	113	2.97673	44,2	scaffold158.1,
LHUT01002989.1	16722	68	2.45912	44,93	scaffold21548.1,
LHUT01000957.1	35206	145	2.428	46,14	scaffold12621.1,	Stratum 2
LHUT01004799.1	13484	48	2.80917	46,14	scaffold2989.1,
LHUT01011019.1	8316	35	2.376	46,14	scaffold53899.1,
LHUT01012933.1	7600	37	2.05405	46,14	scaffold6045.1,
LHUT01053889.1	2410	7	3.44286	46,14	scaffold879.1,
LHUT01015446.1	6774	35	1.93543	47,44	scaffold661.1,
LHUT01001261.1	22561	91	2.47923	48,7	scaffold14480.1,
LHUT01010794.1	8527	42	2.03024	48,7	scaffold5289.1,
LHUT01018386.1	13220	36	3.67222	49,1	scaffold7117.1,
LHUT01001003.1	24171	109	2.21752	49,22	scaffold1274.1,
LHUT01001172.1	23093	106	2.17858	49,22	scaffold13159.1,
LHUT01010732.1	14417	43	3.35279	49,22	scaffold5187.1,
LHUT01080635.1	1768	4	4.42	49,22	scaffold9474.1,
LHUT01005994.1	12199	54	2.25907	52,38	scaffold334.1,
LHUT01002343.1	23529	101	2.3296	52,46	scaffold17950.1,
LHUT01006054.1	24468	93	2.63097	52,47	scaffold35662.1,
LHUT01000188.1	133913	310	4.31977	52,48	scaffold10794.1,
LHUT01007903.1	21885	54	4.05278	52,55	scaffold4458.1,
LHUT01008731.1	9775	42	2.32738	52,55	scaffold4967.1,
LHUT01013564.1	16198	43	3.76698	52,55	scaffold6094.1,
LHUT01017688.1	6191	36	1.71972	52,55	scaffold6949.1,
LHUT01001530.1	37582	147	2.5566	53,74	scaffold15331.1,
LHUT01003266.1	16174	34	4.75706	58,29	scaffold2300.1,
LHUT01029249.1	3956	20	1.978	59,04	scaffold8203.1,
LHUT01000677.1	43492	93	4.67656	59,47	scaffold1201.1,
LHUT01001274.1	22460	106	2.11887	60,06	scaffold14962.1,
LHUT01003313.1	16096	90	1.78844	60,88	scaffold2335.1,
LHUT01004338.1	22981	70	3.283	60,88	scaffold2836.1,
LHUT01000163.1	46544	153	3.04209	61,06	scaffold1074.1,
LHUT01108792.1	1420	4	3.55	61,29	scaffold9983.1,
LHUT01007399.1	19637	60	3.27283	61,93	scaffold43.1,
LHUT01007117.1	11002	24	4.58417	62,1	scaffold4175.1,
LHUT01031615.1	3637	12	3.03083	62,58	scaffold8426.1,
LHUT01000037.1	47310	225	2.10267	62,61	scaffold100.1,
LHUT01001648.1	25408	61	4.16525	62,61	scaffold1619.1,
LHUT01012816.1	7644	37	2.06595	62,61	scaffold6010.1,
LHUT01022429.1	5032	17	2.96	62,61	scaffold7620.1,
LHUT01000229.1	38391	108	3.55472	62,63	scaffold10821.1,
LHUT01001180.1	23006	97	2.37175	62,63	scaffold13222.1,
LHUT01002950.1	22615	54	4.18796	62,63	scaffold1944.1,
LHUT01002380.1	35681	140	2.54864	62,64	scaffold1804.1,
LHUT01005764.1	20990	65	3.22923	62,66	scaffold3325.1,
LHUT01000334.1	47797	189	2.52894	62,68	scaffold108810.1,
LHUT01002927.1	59591	238	2.50382	62,68	scaffold18993.1,
LHUT01004526.1	35573	148	2.40358	62,68	scaffold29258.1,
LHUT01011310.1	8208	44	1.86545	62,68	scaffold54214.1,
LHUT01035653.1	3248	9	3.60889	62,68	scaffold8465.1,
LHUT01000661.1	27115	90	3.01278	62,69	scaffold1187.1,
LHUT01000879.1	25009	65	3.84754	62,69	scaffold1217.1,
LHUT01001054.1	38389	191	2.0099	62,69	scaffold12816.1,
LHUT01001112.1	28609	72	3.97347	62,69	scaffold12933.1,
LHUT01001209.1	33441	138	2.42326	62,69	scaffold13626.1,
LHUT01001324.1	30921	95	3.25484	62,69	scaffold15272.1,
LHUT01001633.1	20859	68	3.0675	62,69	scaffold1618.1,
LHUT01001651.1	20819	77	2.70377	62,69	scaffold1624.1,
LHUT01002071.1	19119	84	2.27607	62,69	scaffold169.1,
LHUT01002335.1	38090	101	3.77129	62,69	scaffold17689.1,
LHUT01002608.1	17471	67	2.60761	62,69	scaffold1869.1,
LHUT01002650.1	28437	71	4.00521	62,69	scaffold188.1,
LHUT01002773.1	17203	51	3.37314	62,69	scaffold1890.1,
LHUT01003177.1	16322	76	2.14763	62,69	scaffold229.1,
LHUT01003952.1	14919	66	2.26045	62,69	scaffold2608.1,
LHUT01004036.1	14757	60	2.4595	62,69	scaffold2650.1,
LHUT01004866.1	13552	41	3.30537	62,69	scaffold2993.1,
LHUT01005066.1	13214	54	2.44704	62,69	scaffold3134.1,
LHUT01005187.1	13105	64	2.04766	62,69	scaffold31624.1,
LHUT01006070.1	15154	51	2.97137	62,69	scaffold3680.1,
LHUT01006285.1	35958	107	3.36056	62,69	scaffold3812.1,
LHUT01006763.1	11349	23	4.93435	62,69	scaffold38874.1,
LHUT01007394.1	18081	38	4.75816	62,69	scaffold4208.1,
LHUT01008426.1	10023	37	2.70892	62,69	scaffold4799.1,
LHUT01008465.1	9987	43	2.32256	62,69	scaffold4866.1,
LHUT01013222.1	7481	18	4.15611	62,69	scaffold6070.1,
LHUT01014480.1	6969	30	2.323	62,69	scaffold6285.1,
LHUT01015902.1	6655	29	2.29483	62,69	scaffold6763.1,
LHUT01016870.1	6386	12	5.32167	62,69	scaffold677.1,
LHUT01017146.1	6316	27	2.33926	62,69	scaffold6874.1,
LHUT01018921.1	5890	17	3.46471	62,69	scaffold7394.1,
LHUT01030837.1	3728	13	2.86769	62,69	scaffold8291.1,
LHUT01038865.1	3128	15	2.08533	62,69	scaffold8728.1,
LHUT01054204.1	2400	9	2.66667	62,69	scaffold911.1,
LHUT01001869.1	20034	98	2.04429	62,72	scaffold1648.1,
LHUT01001377.1	41260	182	2.26703	62,96	scaffold1530.1,
LHUT01000158.1	37781	174	2.17132	63,02	scaffold10732.1,
LHUT01000100.1	83277	272	3.06165	63,4	scaffold1011.1,
LHUT01004208.1	22897	84	2.72583	63,4	scaffold2773.1,
LHUT01004954.1	42290	135	3.13259	63,4	scaffold3001.1,
LHUT01003680.1	27447	60	4.5745	63,6	scaffold2524.1,
LHUT01013159.1	7502	34	2.20647	63,6	scaffold6054.1,
LHUT01017949.1	14185	46	3.0837	63,6	scaffold6990.1,
LHUT01001187.1	22812	48	4.7525	65,49	scaffold1324.1,	PAR
LHUT01004171.1	22052	60	3.67533	65,49	scaffold27056.1,
LHUT01008291.1	10104	29	3.48414	65,7	scaffold473.1,
LHUT01005612.1	15690	55	2.85273	66,59	scaffold3313.1,
LHUT01001804.1	25805	85	3.03588	66,73	scaffold1633.1,
LHUT01001890.1	27642	63	4.38762	66,86	scaffold1651.1,
LHUT01002967.1	16776	59	2.84339	66,86	scaffold2071.1,
LHUT01003001.1	16672	75	2.22293	66,86	scaffold2187.1,
LHUT01011838.1	7940	22	3.60909	66,86	scaffold5612.1,
LHUT01001692.1	20675	105	1.96905	66,87	scaffold163.1,
LHUT01005289.1	12923	53	2.4383	66,87	scaffold3177.1,
LHUT01004458.1	20811	70	2.973	66,97	scaffold29075.1,
LHUT01003386.1	22290	90	2.47667	67,43	scaffold2380.1,
LHUT01004175.1	19798	53	3.73547	67,43	scaffold27106.1,
LHUT01001074.1	23444	66	3.55212	7,32	scaffold129.1,
LHUT01021547.1	5228	22	2.37636	70,21	scaffold7453.1,
LHUT01006874.1	11248	47	2.39319	71,52	scaffold3952.1,
LHUT01008120.1	10236	42	2.43714	71,67	scaffold4610.1,
LHUT01006045.1	12153	40	3.03825	72,08	scaffold3387.1,
LHUT01018992.1	5874	33	1.78	72,08	scaffold7399.1,
LHUT01000911.1	24686	103	2.3967	76,19	scaffold1261.1,
LHUT01001944.1	19676	64	3.07437	76,19	scaffold16870.1,
LHUT01004327.1	36679	151	2.42907	76,19	scaffold28265.1,
LHUT01002836.1	17061	44	3.8775	78,54	scaffold18922.1,
LHUT01015272.1	6764	22	3.07455	78,6	scaffold6538.1,
LHUT01107904.1	1429	6	2.38167	78,6	scaffold957.1,
LHUT01000775.1	25929	98	2.64582	78,76	scaffold1209.1,
LHUT01010821.1	8511	37	2.30027	78,76	scaffold5340.1,
LHUT01029066.1	3979	24	1.65792	78,76	scaffold8120.1,
LHUT01002524.1	37820	105	3.6019	80,56	scaffold18387.1,
LHUT01001201.1	27574	65	4.24215	81,57	scaffold13564.1,
LHUT01006010.1	18440	60	3.07333	83,52	scaffold3386.1,
LHUT01009983.1	8966	23	3.89826	84,84	scaffold5066.1,
LHUT01007976.1	10349	38	2.72342	89,13	scaffold4539.1,
LHUT01007453.1	10757	52	2.06865	89,62	scaffold4327.1,
LHUT01011868.1	7889	33	2.39061	90,8	scaffold565.1,
LHUT01000659.1	40748	115	3.5433	90,95	scaffold11868.1,
LHUT01008203.1	10109	39	2.59205	93	scaffold4721.1,
LHUT01006990.1	23543	54	4.35981	93,34	scaffold4171.1,
LHUT01001624.1	23241	65	3.57554	95,41	scaffold15902.1,
LHUT01027097.1	4169	18	2.31611	98,36	scaffold7976.1,
LHUT01000437.1	44820	195	2.29846	102,12	scaffold11019.1,
LHUT01007919.1	10390	22	4.72273	104,7	scaffold4526.1,
LHUT01012621.1	7724	26	2.97077	11,68	scaffold5764.1,
LHUT01004610.1	26159	103	2.53971	110,37	scaffold2950.1,
LHUT01003884.1	15023	60	2.50383	110,97	scaffold25839.1,
LHUT01004539.1	26768	95	2.81768	112,78	scaffold2927.1,
LHUT01001217.1	22802	65	3.508	113,35	scaffold1377.1,
LHUT01006949.1	11227	42	2.6731	113,74	scaffold4036.1,
LHUT01025747.1	4422	17	2.60118	113,75	scaffold78.1,
LHUT01000129.1	50786	241	2.1073	113,8	scaffold1054.1,
LHUT01000565.1	38985	142	2.74542	113,84	scaffold1172.1,
LHUT01000169.1	37318	159	2.34704		scaffold107922.1,
LHUT01009474.1	9280	48	1.93333		scaffold50527.1,
LHUT01014962.1	6905	33	2.09242		scaffold638.1,
LHUT01028256.1	4021	16	2.51313		scaffold80652.1,
			2.90299
