# Supplementary material for: The Formation of Sex Chromosomes in Silene latifolia and S. dioica Was Accompanied by Multiple Chromosomal Rearrangements
Source: Front Plant Sci. 2020 Feb 28;11:205. doi: 10.3389/fpls.2020.00205 (PMC7059608; doi:10.3389/fpls.2020.00205)
Supplement: TABLE S3 — The composition of the enzyme mix and hybridisation stringency. [file Table_3.XLSX]

## Sheet: Enzyme mix
Enzyme	%	Catalog number
pectolyase	0.01	Sigma-Aldrich (P3026)
cellulase R-10 Onozuka	0.0075	Duchefa Biochemie (C8001.0005)
cellulase	0.0075	Sigma-Aldrich (219466)
cytohelicase	0.01	Sigma-Aldrich (C8274)
Disolved in 0.001M citrate buffer, ph=4.5.

## Sheet: Hybridization stringency
Hybridization mixture	Volume	Final concentration	Volume	Final concentration	Volume	Final concentration	Volume	Final concentration
Stringency	0.87		0.77		0.68		0.62
100% formamide	10 µl	0.5	10 µl	0.5	7 µl	0.35	5 µl	0.25
50% dextran sulphate	4 µl	0.1	4 µl	0.1	4 µl	0.1	4 µl	0.1
20x SSC	0.5 µl	0.5x	2 µl	2x	2 µl	2x	2 µl	2x
oligo		1000ng/slide		1000ng/slide		1000ng/slide		1000ng/slide
X43.1		75ng/slide		75ng/slide		75ng/slide		75ng/slide
STAR-C		75ng/slide		75ng/slide		75ng/slide		75ng/slide
Water	X-probe		X-probe		X-probe		X-probe
Total volume	20		20		20		20	20
Hybridization temperature is set for 37°C.
FISH Conditions	Temp (°C)	Duration (min)
Denaturation of hyb. mix.	85	10
Chromosomes denaturation	77	2
Hybridization	37	960
Stringency washing	57	20
